# Supplementary material for: Characterization of the Ruminal Microbiome of Water Buffaloes (Bubalus bubalis) Kept in Different Ecosystems in the Eastern Amazon
Source: Animals (Basel). 2023 Dec 15;13(24):3858. doi: 10.3390/ani13243858 (PMC10740732; doi:10.3390/ani13243858)
Supplement: Supplementary file 1 [file animals-13-03858-s001.zip]

Archive with 1 entries (1 files):
- animals-2587605-supplementary.xlsx
