# Supplementary material for: Characterization of the Ruminal Microbiome of Water Buffaloes (Bubalus bubalis) Kept in Different Ecosystems in the Eastern Amazon
Source: Animals (Basel). 2023 Dec 15;13(24):3858. doi: 10.3390/ani13243858 (PMC10740732; doi:10.3390/ani13243858)
Supplement: Supplementary file 1 [file animals-13-03858-s001.zip › animals-2587605-supplementary.xlsx]

## Sheet: Info
	Sample Numbers for Analysis
		BaixoAmazonas	ContinentePA	IlhadoMarajo	TomeAcu
	Confinement_Fluid	0	0	0	11
	Confinement_Solid	0	0	0	12
	Dry_Fluid	9	10	7	0
	Dry_Solid	9	10	7	0
	Rainy_Fluid	12	10	11	0
	Rainy_Solid	11	8	11	0

## Sheet: AllTest
	LS Means									Standard Error									Significance -p<0.001									Type III P-values				Signif p<0.001
	Location				Season			Fraction		Location				Season			Fraction		Location				Season			Fraction		LocType	Fraction	locType:Local	locType:Season	LocType	Fraction	locType:Local	locType:Season
Genus	BaixoAmazonas	ContinentePA	IlhadoMarajo	TomeAcu	Confinement	Dry	Rainy	Fluid	Solid	BaixoAmazonas	ContinentePA	IlhadoMarajo	TomeAcu	Confinement	Dry	Rainy	Fluid	Solid	BaixoAmazonas	ContinentePA	IlhadoMarajo	TomeAcu	Confinement	Dry	Rainy	Fluid	Solid
Acetitomaculum	-3.3604	-3.4358	-3.3993	-3.4151	-3.4151	-3.4409	-3.3561	-3.3769	-3.4248	0.03059	0.03158	0.03292	0.04062	0.04062	0.02731	0.0246	0.02082	0.02108	A	A	A	A	A	A	A	A	A	0.07385	0.06184	0.23827	0.02513	0	0	0	0
Acidaminococcus	-2.458	-2.5287	-2.4753	-2.6812	-2.6812	-2.5166	-2.4581	-2.5361	-2.4939	0.01988	0.02055	0.02136	0.02642	0.02642	0.01772	0.016	0.01408	0.01427	B	B	B	A	A	B	B	A	A	7.752e-10	0.02336	0.04555	0.0175	1	0	0	0
Acinetobacter	-3.449	-3.748	-3.5905	-3.7408	-3.7408	-3.6221	-3.5695	-3.4543	-3.7788	0.05539	0.0572	0.05957	0.07357	0.07357	0.04942	0.04455	0.0382	0.03868	A	B	AB	AB	A	A	A	A	B	0.001	2e-09	0.001	0.433	0	1	0	0
Actinomyces	-2.3098	-2.3671	-2.3632	-2.4818	-2.4818	-2.3532	-2.3402	-2.3946	-2.3374	0.02384	0.02457	0.02568	0.03163	0.03163	0.02131	0.01914	0.01564	0.01582	B	AB	AB	A	A	AB	B	A	A	5.836e-05	0.001758	0.181863	0.652501	1	0	0	0
Allisonella	-3.3543	-3.4731	-3.3578	-3.4898	-3.4898	-3.3997	-3.3904	-3.4747	-3.3425	0.02549	0.02633	0.02741	0.03386	0.03386	0.02274	0.02051	0.01764	0.01786	A	A	A	A	A	A	A	A	B	0.002398	7.066e-08	0.002532	0.761142	0	1	0	0
Anaerovibrio	-2.8596	-2.9253	-2.8374	-2.7601	-2.7601	-2.8873	-2.8609	-2.8604	-2.8553	0.02186	0.02266	0.02345	0.02911	0.02911	0.01945	0.01765	0.01676	0.01699	AB	B	AB	A	A	B	AB	A	A	0.02556	0.83037	0.02107	0.31667	0	0	0	0
Bacillus	-2.9684	-3.0397	-3.037	-3.1748	-3.1748	-3.0818	-2.9482	-2.9817	-3.094	0.02593	0.02688	0.02781	0.03452	0.03452	0.02307	0.02093	0.01988	0.02015	B	AB	AB	A	A	A	B	A	B	1.495e-08	0.0001118	0.0984507	3.5676e-05	1	1	0	1
Bacteroides	-1.3332	-1.2705	-1.2933	-1.5182	-1.5182	-1.2893	-1.3087	-1.2874	-1.3732	0.02204	0.02275	0.0237	0.02927	0.02927	0.01967	0.01772	0.01513	0.01532	B	B	B	A	A	B	B	A	B	2.182e-05	1.708e-05	0.1415	0.4672	1	1	0	0
Basfia	-3.7926	-3.8655	-3.7805	-3.9241	-3.9241	-3.8497	-3.7761	-3.7455	-3.912	0.03912	0.04034	0.04213	0.05191	0.05191	0.03495	0.03142	0.02595	0.02626	A	A	A	A	A	A	A	A	B	0.01602	4.338e-07	0.28697	0.12277	0	1	0	0
Bifidobacterium	-1.9699	-2.0086	-1.9849	-2.1704	-2.1704	-2.0029	-1.9727	-2.0314	-1.9964	0.02389	0.02464	0.02571	0.0317	0.0317	0.02133	0.01919	0.01602	0.01621	B	B	B	A	A	B	B	A	A	2.241e-06	0.06754	0.52937	0.29663	1	0	0	0
Blautia	-2.2732	-2.3677	-2.277	-2.3207	-2.3207	-2.3473	-2.2647	-2.3825	-2.2337	0.0215	0.02222	0.02312	0.02857	0.02857	0.01918	0.0173	0.01501	0.0152	A	A	A	A	A	A	A	A	B	0.020808	4.112e-11	0.004956	0.002198	0	1	0	0
Butyrivibrio	-1.265	-1.2752	-1.2486	-1.3678	-1.3678	-1.2773	-1.2485	-1.3732	-1.1826	0.01718	0.01778	0.01844	0.02285	0.02285	0.0153	0.01385	0.01263	0.0128	B	AB	B	A	A	AB	B	A	B	0.0002267	2.2e-16	0.583148	0.168248	1	1	0	0
Cellulomonas	-2.6386	-2.7251	-2.6995	-2.7268	-2.7268	-2.7038	-2.6716	-2.7175	-2.6691	0.03682	0.03788	0.03971	0.04878	0.04878	0.03294	0.02951	0.02326	0.02349	A	A	A	A	A	A	A	A	A	0.1078	0.04417	0.24803	0.4691	0	0	0	0
Citrobacter	-3.3794	-3.3375	-3.3856	-3.4742	-3.4742	-3.388	-3.347	-3.3237	-3.4417	0.0515	0.05311	0.05544	0.06834	0.06834	0.046	0.04138	0.03438	0.03479	A	A	A	A	A	A	A	A	A	0.202823	0.004356	0.788803	0.510025	0	0	0	0
Clostridium	-2.1451	-2.2062	-2.1497	-2.2653	-2.2653	-2.2104	-2.1237	-2.2269	-2.1353	0.01751	0.01812	0.01881	0.02329	0.02329	0.01561	0.01411	0.01268	0.01285	B	AB	B	A	A	A	B	A	B	1.1428e-06	7.583e-07	0.0351706	0.0001116	1	1	0	1
Corynebacterium	-2.8097	-2.8732	-2.8122	-3.0394	-3.0394	-2.8872	-2.7762	-2.8742	-2.8486	0.03294	0.03395	0.03547	0.04369	0.04369	0.02943	0.02645	0.02168	0.02193	B	AB	B	A	A	AB	B	A	A	4.882e-06	0.298446	0.333909	0.006692	1	0	0	0
Denitrobacterium	-2.5359	-2.6471	-2.5416	-2.6696	-2.6696	-2.6228	-2.527	-2.609	-2.5678	0.024	0.02483	0.02577	0.03191	0.03191	0.02138	0.01933	0.01735	0.01758	A	A	A	A	A	AB	B	A	A	4.988e-05	0.077349	0.003046	0.001494	1	0	0	0
Desulfovibrio	-2.2203	-2.2528	-2.239	-2.6079	-2.6079	-2.2513	-2.2235	-2.2666	-2.314	0.02673	0.02751	0.02882	0.03542	0.03542	0.02391	0.02143	0.017	0.01717	B	B	B	A	A	B	B	A	A	1.763e-12	0.008919	0.697831	0.390711	1	0	0	0
Dorea	-2.8034	-2.9105	-2.7748	-2.9263	-2.9263	-2.8594	-2.7997	-2.9078	-2.779	0.02045	0.02112	0.02199	0.02717	0.02717	0.01824	0.01645	0.01418	0.01436	B	A	B	A	A	AB	B	A	B	6.2625e-05	5.233e-10	6.99467e-05	0.01826	1	1	1	0
Enterobacter	-3.0001	-3.0671	-3.1036	-3.2688	-3.2688	-3.0998	-3.014	-3.05	-3.1244	0.04685	0.04813	0.05058	0.06201	0.06201	0.04196	0.0375	0.02873	0.02897	A	A	A	A	A	AB	B	A	A	0.000286	0.006274	0.310522	0.13264	1	0	0	0
Enterococcus	-3.3024	-3.374	-3.2715	-3.3988	-3.3988	-3.3243	-3.3076	-3.3557	-3.2999	0.02085	0.02162	0.02236	0.02777	0.02777	0.01855	0.01683	0.01599	0.0162	AB	AB	B	A	A	A	A	A	A	0.004694	0.015146	0.004013	0.507677	0	0	0	0
Escherichia	-4.1846	-4.1845	-4.2608	-4.3059	-4.3059	-4.2352	-4.1847	-4.1478	-4.2995	0.08495	0.0872	0.09176	0.11238	0.11238	0.07613	0.06796	0.05129	0.05169	A	A	A	A	A	A	A	A	A	0.323797	0.001008	0.786537	0.622191	0	0	0	0
Eubacterium	-1.7414	-1.8388	-1.7687	-1.851	-1.851	-1.8088	-1.7572	-1.8715	-1.7139	0.01944	0.02012	0.02088	0.02586	0.02586	0.01732	0.01567	0.01416	0.01435	A	A	A	A	A	A	A	A	B	0.0001684	6.043e-12	0.0030688	0.0310364	1	1	0	0
Fibrobacter	-2.3735	-1.8686	-1.861	-2.0684	-2.0684	-2.0496	-2.0191	-1.9994	-2.079	0.0611	0.06291	0.06584	0.081	0.081	0.05462	0.04902	0.03942	0.03985	A	B	B	AB	A	A	A	A	A	0.008142	0.065372	3.529e-08	0.678905	0	0	1	0
Fusobacterium	-3.9138	-3.8748	-3.7885	-4.216	-4.216	-3.8697	-3.8484	-3.8661	-3.954	0.03947	0.04071	0.04249	0.05239	0.05239	0.03525	0.03172	0.02644	0.02676	B	B	B	A	A	B	B	A	A	2.298e-05	0.005967	0.095957	0.655256	1	0	0	0
Kandleria	-3.5571	-3.5125	-3.4414	-3.7065	-3.7065	-3.5294	-3.4779	-3.5539	-3.5114	0.02979	0.03073	0.03207	0.03954	0.03954	0.0266	0.02394	0.01994	0.02018	AB	B	B	A	A	B	B	A	A	0.001225	0.07341	0.034125	0.156004	0	0	0	0
Lachnobacterium	-3.4419	-3.3519	-3.3895	-3.4511	-3.4511	-3.408	-3.3808	-3.4403	-3.3647	0.0246	0.02538	0.02648	0.03265	0.03265	0.02197	0.01977	0.01649	0.01669	A	A	A	A	A	A	A	A	B	0.596313	0.0002176	0.0438914	0.362739	0	1	0	0
Lachnoclostridium	-1.7883	-1.9189	-1.8107	-1.8512	-1.8512	-1.864	-1.8147	-1.9313	-1.7508	0.02134	0.02213	0.02289	0.02842	0.02842	0.01899	0.01723	0.01637	0.01659	A	B	AB	AB	A	A	A	A	B	0.02039	1.926e-12	8.746e-05	0.05745	0	1	1	0
Lachnospira	-3.1606	-3.1716	-3.0908	-3.3328	-3.3328	-3.1519	-3.1301	-3.1943	-3.1425	0.02508	0.02585	0.02701	0.03327	0.03327	0.02241	0.02014	0.0165	0.01669	B	B	B	A	A	B	B	A	A	8.137e-05	0.006967	0.072327	0.47191	1	0	0	0
Lactobacillus	-3.1604	-3.2896	-3.2264	-3.1751	-3.1751	-3.2463	-3.2047	-3.2086	-3.2279	0.0245	0.02537	0.0263	0.0326	0.0326	0.02182	0.01975	0.01808	0.01833	A	B	AB	AB	A	A	A	A	A	0.410294	0.436364	0.002292	0.163245	0	0	0	0
Lactococcus	-3.9236	-3.9058	-3.9693	-4.0697	-4.0697	-3.9608	-3.905	-3.9695	-3.9354	0.03263	0.03369	0.0351	0.04334	0.04334	0.02912	0.02625	0.02246	0.02274	A	A	A	A	A	A	A	A	A	0.003201	0.22328	0.411928	0.160389	0	0	0	0
Megamonas	-3.9168	-3.7557	-3.7611	-3.8492	-3.8492	-3.8942	-3.7282	-3.7366	-3.8966	0.04995	0.05145	0.05382	0.06623	0.06623	0.04465	0.04008	0.03243	0.03279	A	A	A	A	A	A	A	A	B	0.85933	2.741e-05	0.04476	0.0075	0	1	0	0
Megasphaera	-2.6883	-2.8085	-2.7421	-2.8358	-2.8358	-2.7695	-2.7231	-2.8237	-2.6944	0.0226	0.02337	0.02428	0.03004	0.03004	0.02014	0.0182	0.01614	0.01635	B	A	AB	A	A	A	A	A	B	5.221e-05	4.757e-08	0.002033	0.093263	1	1	0	0
Methanobrevibacter	-1.8976	-2.1318	-1.888	-1.5803	-1.5803	-2.0502	-1.8947	-2.0624	-1.7705	0.04512	0.04669	0.04846	0.06001	0.06001	0.0402	0.03636	0.03278	0.03322	B	C	B	A	A	B	B	A	B	0.003353	5.367e-09	0.000463	0.005664	0	1	1	0
Methanomicrobium	-3.738	-3.6283	-3.7097	-4.0496	-4.0496	-3.8329	-3.5511	-3.7449	-3.7413	0.04674	0.04815	0.05036	0.06198	0.06198	0.04178	0.03751	0.03042	0.03076	B	B	B	A	A	A	B	A	A	5.186e-07	0.915	0.2501	4.425e-06	1	0	0	1
Methanosarcina	-3.8499	-3.6955	-3.7497	-3.3491	-3.3491	-3.8919	-3.6381	-3.5648	-3.8464	0.04871	0.0503	0.05239	0.06469	0.06469	0.04346	0.03918	0.03353	0.03395	B	B	B	A	A	B	C	A	B	4.102e-05	3.393e-09	0.08864	5.479e-05	1	1	0	1
Micrococcus	-2.7455	-2.8379	-2.8701	-2.9234	-2.9234	-2.8262	-2.8095	-2.8471	-2.8188	0.04049	0.04171	0.04362	0.05369	0.05369	0.03619	0.0325	0.02634	0.02664	A	A	A	A	A	A	A	A	A	0.01021	0.33302	0.09461	0.73332	0	0	0	0
Mitsuokella	-2.6093	-2.7032	-2.6426	-2.763	-2.763	-2.6591	-2.6443	-2.7538	-2.5814	0.02893	0.02978	0.03118	0.03834	0.03834	0.02587	0.0232	0.01853	0.01873	A	A	A	A	A	A	A	A	B	0.002106	8.717e-13	0.081648	0.673137	0	1	0	0
Morganella	-3.0463	-3.136	-3.1995	-3.415	-3.415	-3.205	-3.0496	-3.0908	-3.246	0.04055	0.04171	0.04374	0.05372	0.05372	0.03628	0.0325	0.02556	0.02582	B	B	AB	A	A	AB	B	A	B	2.324e-08	8.057e-08	0.039279	0.002214	1	1	0	0
Olsenella	-1.8819	-1.9883	-1.922	-2.0289	-2.0289	-1.97	-1.8914	-1.9866	-1.9029	0.02105	0.02175	0.02262	0.02797	0.02797	0.01877	0.01694	0.0148	0.01499	B	A	AB	A	A	AB	B	A	B	3.505e-06	3.47e-05	0.003326	0.00287	1	1	0	0
Oribacterium	-2.1756	-2.277	-2.1904	-2.2987	-2.2987	-2.2463	-2.1824	-2.2533	-2.1995	0.01971	0.02037	0.02118	0.0262	0.0262	0.01757	0.01587	0.01396	0.01414	B	A	AB	A	A	AB	B	A	A	2.822e-05	0.003895	0.001446	0.009086	1	0	0	0
Oscillibacter	-2.0205	-2.1424	-2.1018	-2.0936	-2.0936	-2.1157	-2.0608	-2.1552	-2.0228	0.01934	0.02003	0.02077	0.02574	0.02574	0.01723	0.0156	0.01435	0.01454	A	B	AB	AB	A	A	A	A	B	0.0040442	3.93e-09	0.0001622	0.021357	0	1	1	0
Pediococcus	-4.4101	-4.4417	-4.3464	-4.286	-4.286	-4.449	-4.3498	-4.3337	-4.4327	0.05146	0.05316	0.05533	0.06836	0.06836	0.0459	0.04141	0.03582	0.03627	A	A	A	A	A	A	A	A	A	0.409	0.03104	0.45602	0.11421	0	0	0	0
Peptostreptococcus	-3.3736	-3.3304	-3.3778	-3.4923	-3.4923	-3.3748	-3.3464	-3.3876	-3.3712	0.02868	0.02968	0.03081	0.03815	0.03815	0.02556	0.02311	0.02082	0.0211	A	A	A	A	A	A	A	A	A	0.009902	0.558045	0.46597	0.414946	0	0	0	0
Prevotella	-0.2858	-0.2733	-0.2903	-0.2615	-0.2615	-0.2613	-0.3049	-0.2362	-0.3238	0.0092	0.00952	0.00988	0.01224	0.01224	0.00819	0.00742	0.00677	0.00686	A	A	A	A	AB	A	B	A	B	0.0054518	3.107e-14	0.438557	0.0002027	0	1	0	1
Propionibacterium	-3.5676	-3.5804	-3.5635	-3.7465	-3.7465	-3.5985	-3.5426	-3.5832	-3.6081	0.03645	0.03763	0.03921	0.0484	0.0484	0.03253	0.02931	0.02489	0.02519	A	A	A	A	A	AB	B	A	A	0.0018	0.4142	0.9483	0.2071	0	0	0	0
Proteiniclasticum	-3.0379	-3.1824	-3.0978	-2.9363	-2.9363	-3.16	-3.052	-3.1299	-3.0337	0.02458	0.02548	0.02636	0.03273	0.03273	0.02187	0.01984	0.01884	0.0191	AB	C	BC	A	A	B	A	A	B	0.269236	0.0004567	0.0003826	0.0003789	0	1	1	1
Proteus	-4.127	-4.0352	-4.0303	-4.354	-4.354	-4.0326	-4.0957	-4.0637	-4.1474	0.04553	0.04692	0.04904	0.0604	0.0604	0.04069	0.03656	0.02988	0.03022	AB	B	B	A	A	B	B	A	A	0.0162	0.01501	0.25649	0.25361	0	0	0	0
Pseudobutyrivibrio	-2.1733	-2.1328	-2.166	-2.1983	-2.1983	-2.1583	-2.1565	-2.258	-2.0684	0.01752	0.01816	0.0188	0.02333	0.02333	0.0156	0.01414	0.01325	0.01343	A	A	A	A	A	A	A	A	B	0.4002	2.269e-15	0.2483	0.9317	0	1	0	0
Quinella	-2.0484	-2.1231	-2.0878	-2.2623	-2.2623	-2.109	-2.0639	-2.1337	-2.0893	0.02359	0.02446	0.02531	0.03142	0.03142	0.02099	0.01905	0.01809	0.01834	B	B	B	A	A	B	B	A	A	6.23e-08	0.08597	0.09309	0.11485	1	0	0	0
Ruminobacter	-2.8285	-2.9283	-2.7081	-2.2294	-2.2294	-2.8183	-2.8249	-2.6311	-2.8429	0.06315	0.06505	0.06804	0.08374	0.08374	0.05645	0.05068	0.04101	0.04147	B	B	B	A	A	B	B	A	B	6.809e-07	1.218e-05	0.07233	0.93093	1	1	0	0
Ruminococcus	-1.3597	-1.3533	-1.3152	-1.5673	-1.5673	-1.3331	-1.3524	-1.5095	-1.2401	0.01793	0.01859	0.01924	0.02388	0.02388	0.01596	0.01448	0.01375	0.01394	B	B	B	A	A	B	B	A	B	3.736e-09	2.2e-16	0.1983	0.3734	1	1	0	0
Sarcina	-1.9778	-2.2014	-2.0594	-1.9233	-1.9233	-2.1389	-2.0202	-2.1498	-1.9646	0.0287	0.02973	0.03081	0.0382	0.0382	0.02556	0.02315	0.02142	0.02171	A	B	AB	A	A	B	AB	A	B	0.92325	2.741e-08	5.024e-06	0.001039	0	1	1	0
Selenomonas	-1.6791	-1.773	-1.7185	-1.7449	-1.7449	-1.7562	-1.6909	-1.7664	-1.6868	0.01899	0.01963	0.02041	0.02524	0.02524	0.01693	0.01529	0.01347	0.01364	A	A	A	A	A	A	A	A	B	0.004105	2.032e-05	0.004312	0.005717	0	1	0	0
Sharpea	-3.5536	-3.6258	-3.5835	-3.6547	-3.6547	-3.6253	-3.55	-3.621	-3.5734	0.02587	0.02668	0.02784	0.03433	0.03433	0.0231	0.02078	0.01732	0.01753	A	A	A	A	A	A	A	A	A	0.003002	0.022098	0.158606	0.018355	0	0	0	0
Shigella	-4.11	-4.1239	-4.1595	-4.4514	-4.4514	-4.2184	-4.0439	-4.1641	-4.1898	0.05836	0.06023	0.06279	0.07748	0.07748	0.05209	0.04692	0.03967	0.04016	B	AB	AB	A	A	AB	B	A	A	7.61e-05	0.5926	0.8392	0.0155	1	0	0	0
Staphylococcus	-4.2931	-4.2293	-4.2071	-4.4789	-4.4789	-4.2198	-4.2666	-4.2314	-4.3223	0.0374	0.03868	0.04019	0.04973	0.04973	0.03334	0.03013	0.02675	0.02711	AB	B	B	A	A	B	B	A	A	0.01539	0.01148	0.2624	0.30186	0	0	0	0
Streptococcus	-3.2347	-3.2302	-3.1725	-3.3181	-3.3181	-3.2383	-3.1867	-3.1945	-3.2606	0.02346	0.02431	0.02517	0.03123	0.03123	0.02088	0.01893	0.01774	0.01798	AB	AB	B	A	A	AB	B	A	A	0.009728	0.009666	0.146831	0.072693	0	0	0	0
Succiniclasticum	-1.1559	-1.1894	-1.2142	-1.1237	-1.1237	-1.1787	-1.1943	-1.2835	-1.0716	0.02979	0.03085	0.03199	0.03964	0.03964	0.02654	0.02402	0.02202	0.02231	A	A	A	A	A	A	A	A	B	0.4443	9.494e-10	0.4067	0.6658	0	1	0	0
Succinivibrio	-2.828	-2.8941	-2.7353	-2.7133	-2.7133	-2.8137	-2.8245	-2.7092	-2.8988	0.03875	0.03999	0.04169	0.05144	0.05144	0.03459	0.03115	0.02631	0.02663	A	A	A	A	A	A	A	A	B	0.07954	8.488e-08	0.02757	0.81761	0	1	0	0
Treponema	-1.5434	-1.454	-1.4485	-1.3713	-1.3713	-1.5422	-1.4217	-1.4061	-1.5262	0.03116	0.0323	0.03342	0.04149	0.04149	0.02772	0.02515	0.02389	0.02421	A	A	A	A	A	A	A	A	B	0.0417202	0.0005517	0.0625566	0.0016564	0	1	0	0
